# Supplementary material for: Age-Period-Cohort Analysis on the Burden of Gastrointestinal Cancers in China: Trends, Risk Factors, and Predictions
Source: Healthcare (Basel). 2025 May 8;13(10):1096. doi: 10.3390/healthcare13101096 (PMC12110969; doi:10.3390/healthcare13101096)
Supplement: Supplementary file 1 [file healthcare-13-01096-s001.zip]

Archive with 1 entries (1 files):
- healthcare-3510785-supplementary.pdf
